# Supplementary material for: A new species of Ischnothyreus Simon, 1893 (Araneae, Oonopidae) from Guangdong Province, China
Source: Biodivers Data J. 2023 Jun 2;11:e105283. doi: 10.3897/BDJ.11.e105283 (PMC10257077; doi:10.3897/BDJ.11.e105283)
Supplement: XML Treatment for Ischnothyreus ruyuanensis [file BDJ.11.e105283-treatment1.xml]

<!DOCTYPE tp:taxon-treatment
  PUBLIC "-//TaxonX//DTD Taxonomic Treatment Publishing DTD v0 20100105//EN" "tax-treatment-NSO.dtd">
<tp:taxon-treatment xmlns:tp="http://www.plazi.org/taxpub"><tp:treatment-meta><mixed-citation publication-type="journal"><person-group><name><surname>Fu</surname><given-names>Hongjin</given-names></name><name><surname>Wang</surname><given-names>Zengxue</given-names></name><name><surname>Sun</surname><given-names>Yufei</given-names></name><name><surname>Tong</surname><given-names>Yanfeng</given-names></name><name><surname>Bian</surname><given-names>Dongju</given-names></name></person-group><article-title>A new species of <italic><tp:taxon-name><tp:taxon-name-part taxon-name-part-type="genus" reg="Ischnothyreus">Ischnothyreus</tp:taxon-name-part></tp:taxon-name></italic> Simon, 1893 (<tp:taxon-name><tp:taxon-name-part taxon-name-part-type="order">Araneae</tp:taxon-name-part></tp:taxon-name>, <tp:taxon-name><tp:taxon-name-part taxon-name-part-type="family">Oonopidae</tp:taxon-name-part></tp:taxon-name>) from Guangdong Province, China</article-title><source>Biodivers Data J</source><day>02</day><month>06</month><year>2023</year><volume>11</volume><pub-id pub-id-type="doi">10.3897/BDJ.11.e105283</pub-id></mixed-citation></tp:treatment-meta><tp:nomenclature><tp:taxon-name>
            <object-id xmlns:xlink="http://www.w3.org/1999/xlink" content-type="arpha" xlink:type="simple">9A5E3EE4-9749-5471-B6CA-9D1EBDE27C82</object-id>
            <tp:taxon-name-part taxon-name-part-type="genus">Ischnothyreus</tp:taxon-name-part>
            <tp:taxon-name-part taxon-name-part-type="species">ruyuanensis</tp:taxon-name-part>
            <object-id xmlns:xlink="http://www.w3.org/1999/xlink" content-type="zoobank" xlink:type="simple" object-id-type="ZooBank">751B67C9-D55C-4763-919D-ED32EFF94219</object-id>
          </tp:taxon-name><tp:taxon-authority>Tong</tp:taxon-authority><tp:taxon-status xmlns:xlink="http://www.w3.org/1999/xlink" xlink:type="simple">sp. n.</tp:taxon-status></tp:nomenclature><tp:treatment-sec sec-type="materials"><title>Materials</title><list list-type="alpha-lower" list-content="occurrences"><list-item><p><bold>Type status:</bold> <named-content xmlns:xlink="http://www.w3.org/1999/xlink" content-type="dwc:typeStatus" xlink:type="simple">Holotype</named-content>. <bold>Occurrence:</bold> catalogNumber: <named-content xmlns:xlink="http://www.w3.org/1999/xlink" content-type="dwc:catalogNumber" xlink:type="simple">SYNU-674</named-content>; recordedBy: <named-content xmlns:xlink="http://www.w3.org/1999/xlink" content-type="dwc:recordedBy" xlink:type="simple">Weihua Cheng</named-content>; individualCount: <named-content xmlns:xlink="http://www.w3.org/1999/xlink" content-type="dwc:individualCount" xlink:type="simple">1</named-content>; sex: <named-content xmlns:xlink="http://www.w3.org/1999/xlink" content-type="dwc:sex" xlink:type="simple">male</named-content>; lifeStage: <named-content xmlns:xlink="http://www.w3.org/1999/xlink" content-type="dwc:lifeStage" xlink:type="simple">adult</named-content>; occurrenceID: <named-content xmlns:xlink="http://www.w3.org/1999/xlink" content-type="dwc:occurrenceID" xlink:type="simple">EEC9560A-524B-5DB2-ADF0-C5871DFD4D51</named-content>; <bold>Taxon:</bold> scientificName: <named-content xmlns:xlink="http://www.w3.org/1999/xlink" content-type="dwc:scientificName" xlink:type="simple"><italic><tp:taxon-name><tp:taxon-name-part taxon-name-part-type="genus" reg="Ischnothyreus">Ischnothyreus</tp:taxon-name-part><tp:taxon-name-part taxon-name-part-type="species" reg="ruyuanensis">ruyuanensis</tp:taxon-name-part></tp:taxon-name></italic></named-content>; order: <named-content xmlns:xlink="http://www.w3.org/1999/xlink" content-type="dwc:order" xlink:type="simple"><tp:taxon-name><tp:taxon-name-part taxon-name-part-type="order">Araneae</tp:taxon-name-part></tp:taxon-name></named-content>; family: <named-content xmlns:xlink="http://www.w3.org/1999/xlink" content-type="dwc:family" xlink:type="simple"><tp:taxon-name><tp:taxon-name-part taxon-name-part-type="family">Oonopidae</tp:taxon-name-part></tp:taxon-name></named-content>; genus: <named-content xmlns:xlink="http://www.w3.org/1999/xlink" content-type="dwc:genus" xlink:type="simple"><tp:taxon-name><tp:taxon-name-part taxon-name-part-type="genus">Ischnothyreus</tp:taxon-name-part></tp:taxon-name></named-content>; <bold>Location:</bold> country: <named-content xmlns:xlink="http://www.w3.org/1999/xlink" content-type="dwc:country" xlink:type="simple">China</named-content>; stateProvince: <named-content xmlns:xlink="http://www.w3.org/1999/xlink" content-type="dwc:stateProvince" xlink:type="simple">Guangdong</named-content>; county: <named-content xmlns:xlink="http://www.w3.org/1999/xlink" content-type="dwc:county" xlink:type="simple">Shaoguan City</named-content>; locality: <named-content xmlns:xlink="http://www.w3.org/1999/xlink" content-type="dwc:locality" xlink:type="simple">Ruyuan Yao Autonomous County, LalingYaozhai</named-content>; verbatimElevation: <named-content xmlns:xlink="http://www.w3.org/1999/xlink" content-type="dwc:verbatimElevation" xlink:type="simple">350 m</named-content>; verbatimCoordinates: <named-content xmlns:xlink="http://www.w3.org/1999/xlink" content-type="dwc:verbatimCoordinates" xlink:type="simple">24°45.816'N, 113°14.183'E</named-content>; <bold>Identification:</bold> identifiedBy: <named-content xmlns:xlink="http://www.w3.org/1999/xlink" content-type="dwc:identifiedBy" xlink:type="simple">Yanfeng Tong</named-content>; <bold>Event:</bold> samplingProtocol: <named-content xmlns:xlink="http://www.w3.org/1999/xlink" content-type="dwc:samplingProtocol" xlink:type="simple">sifting leaf litter</named-content>; eventDate: <named-content xmlns:xlink="http://www.w3.org/1999/xlink" content-type="dwc:eventDate" xlink:type="simple">04/12/2021</named-content></p></list-item><list-item><p><bold>Type status:</bold> <named-content xmlns:xlink="http://www.w3.org/1999/xlink" content-type="dwc:typeStatus" xlink:type="simple">Paratype</named-content>. <bold>Occurrence:</bold> catalogNumber: <named-content xmlns:xlink="http://www.w3.org/1999/xlink" content-type="dwc:catalogNumber" xlink:type="simple">SYNU-675-676</named-content>; recordedBy: <named-content xmlns:xlink="http://www.w3.org/1999/xlink" content-type="dwc:recordedBy" xlink:type="simple">Weihua Cheng</named-content>; individualCount: <named-content xmlns:xlink="http://www.w3.org/1999/xlink" content-type="dwc:individualCount" xlink:type="simple">2</named-content>; sex: <named-content xmlns:xlink="http://www.w3.org/1999/xlink" content-type="dwc:sex" xlink:type="simple">female</named-content>; lifeStage: <named-content xmlns:xlink="http://www.w3.org/1999/xlink" content-type="dwc:lifeStage" xlink:type="simple">adult</named-content>; occurrenceID: <named-content xmlns:xlink="http://www.w3.org/1999/xlink" content-type="dwc:occurrenceID" xlink:type="simple">C0EF0169-B026-531F-9AE1-EEABBCEF2814</named-content>; <bold>Taxon:</bold> scientificName: <named-content xmlns:xlink="http://www.w3.org/1999/xlink" content-type="dwc:scientificName" xlink:type="simple"><italic><tp:taxon-name><tp:taxon-name-part taxon-name-part-type="genus" reg="Ischnothyreus">Ischnothyreus</tp:taxon-name-part><tp:taxon-name-part taxon-name-part-type="species" reg="ruyuanensis">ruyuanensis</tp:taxon-name-part></tp:taxon-name></italic></named-content>; order: <named-content xmlns:xlink="http://www.w3.org/1999/xlink" content-type="dwc:order" xlink:type="simple"><tp:taxon-name><tp:taxon-name-part taxon-name-part-type="order">Araneae</tp:taxon-name-part></tp:taxon-name></named-content>; family: <named-content xmlns:xlink="http://www.w3.org/1999/xlink" content-type="dwc:family" xlink:type="simple"><tp:taxon-name><tp:taxon-name-part taxon-name-part-type="family">Oonopidae</tp:taxon-name-part></tp:taxon-name></named-content>; genus: <named-content xmlns:xlink="http://www.w3.org/1999/xlink" content-type="dwc:genus" xlink:type="simple"><tp:taxon-name><tp:taxon-name-part taxon-name-part-type="genus">Ischnothyreus</tp:taxon-name-part></tp:taxon-name></named-content>; <bold>Location:</bold> country: <named-content xmlns:xlink="http://www.w3.org/1999/xlink" content-type="dwc:country" xlink:type="simple">China</named-content>; stateProvince: <named-content xmlns:xlink="http://www.w3.org/1999/xlink" content-type="dwc:stateProvince" xlink:type="simple">Guangdong</named-content>; county: <named-content xmlns:xlink="http://www.w3.org/1999/xlink" content-type="dwc:county" xlink:type="simple">Shaoguan City</named-content>; locality: <named-content xmlns:xlink="http://www.w3.org/1999/xlink" content-type="dwc:locality" xlink:type="simple">Ruyuan Yao Autonomous County, LalingYaozhai</named-content>; verbatimElevation: <named-content xmlns:xlink="http://www.w3.org/1999/xlink" content-type="dwc:verbatimElevation" xlink:type="simple">350 m</named-content>; verbatimCoordinates: <named-content xmlns:xlink="http://www.w3.org/1999/xlink" content-type="dwc:verbatimCoordinates" xlink:type="simple">24°45.816'N, 113°14.183'E</named-content>; <bold>Identification:</bold> identifiedBy: <named-content xmlns:xlink="http://www.w3.org/1999/xlink" content-type="dwc:identifiedBy" xlink:type="simple">Yanfeng Tong</named-content>; <bold>Event:</bold> samplingProtocol: <named-content xmlns:xlink="http://www.w3.org/1999/xlink" content-type="dwc:samplingProtocol" xlink:type="simple">sifting leaf litter</named-content>; eventDate: <named-content xmlns:xlink="http://www.w3.org/1999/xlink" content-type="dwc:eventDate" xlink:type="simple">04/12/2021</named-content></p></list-item></list></tp:treatment-sec><tp:treatment-sec sec-type="Description"><title>Description</title><p>Male (Holotype). Body: habitus as in Fig. <xref ref-type="fig" rid="F9720590">1</xref>A–C; body length 1.37. Carapace: 0.65 long, 0.58 wide; yellow, oval in dorsal view, pars cephalica strongly elevated in lateral view, surface of elevated portion of pars cephalica and sides finely reticulated, lateral margin straight, smooth (Fig. <xref ref-type="fig" rid="F9720590">1</xref>E). Clypeus: curved in frontal view, ALE separated from edge of carapace by 0.7 times their diameter (Fig. <xref ref-type="fig" rid="F9720590">1</xref>H). Eyes: ALE largest, ALE circular, PME squared, PLE oval; posterior eye row recurved from above; ALE separated by less than their radius, ALE and PLE touching (Fig. <xref ref-type="fig" rid="F9720590">1</xref>E and H). Sternum: as long as wide, pale orange (Fig. <xref ref-type="fig" rid="F9720590">1</xref>B and F). Mouthparts: chelicerae, endites and labium yellow; chelicerae straight, anterior face with strong, thorn-like process (tlp), base of fangs with very long sclerotised process (lsp), fang groove with a few small denticles (Fig. <xref ref-type="fig" rid="F9720594">3</xref>A, G and H); anteromedian tip of endites with one strong, tooth-like projection (stp) (Fig. <xref ref-type="fig" rid="F9720590">1</xref>F). Abdomen: 0.64 long, 0.41 wide; dorsal scutum dark brown, covering 4/5 of abdomen width and approximately 5/6 of abdomen length, not fused to epigastric scutum; postepigastric scutum covering 2/3 of abdomen length. Legs: pale orange, femur I with 2 prolateral spines, tibia I with 4 pairs, metatarsus I with 2 pairs of long ventral spines. Leg II spination similar to leg I, except femur with only 1 prolateral spine. Legs III and IV spineless. Palp: trochanter with ventral projection (vp); bulb with two ventral protuberances (vpr), distal end of bulb with dorsal membrane (dm) and large ventral lobe (vl) (Fig. <xref ref-type="fig" rid="F9720594">3</xref>B–F).</p><p>Female (SYNU-675). Same as male, except as noted. Body: habitus as in Fig. <xref ref-type="fig" rid="F9720592">2</xref>A–C; body length 1.65. Carapace: 0.61 long, 0.60 wide. Mouthparts: chelicerae and endites unmodified. Abdomen: 0.89 long, 0.62 wide. Epigastric area (Fig. <xref ref-type="fig" rid="F9720592">2</xref>D): postepigastric scutum narrow (lenght/width = 3.3), its anterior margin slightly thickened (asr), with dark sclerotised ridge in the middle (msr) of postepigastric scutum. Endogyne (Fig. <xref ref-type="fig" rid="F9720594">3</xref>I and J): with 2 strongly curved sclerites (csr), winding tube (wt) long, strongly convoluted.</p></tp:treatment-sec><tp:treatment-sec sec-type="Diagnosis"><title>Diagnosis</title><p>The new species is similar to <italic><tp:taxon-name><tp:taxon-name-part taxon-name-part-type="genus" reg="Ischnothyreus">I.</tp:taxon-name-part><tp:taxon-name-part taxon-name-part-type="species" reg="spineus">spineus</tp:taxon-name-part></tp:taxon-name></italic> Tong &amp; Li, 2012 in the thorn-like process on the male chelicerae, but can be distinguished by the thorn-like process nearly straight (Fig. <xref ref-type="fig" rid="F9720590">1</xref>H, Fig. <xref ref-type="fig" rid="F9720594">3</xref>G and H) vs. strongly curved (see <xref ref-type="bibr" rid="B9720677">Tong and Li (2012)</xref>: fig. 3D and H), the sclerotised process of fang base more than 1/3 the whole fangs' length (Fig. <xref ref-type="fig" rid="F9720594">3</xref>G and H) vs. less than 1/4 the whole fangs' length (see <xref ref-type="bibr" rid="B9720677">Tong and Li (2012)</xref>: figs. 3H and 5C) and the dark sclerotised ridge (msr) in the middle of the postepigastric scutum (Fig. <xref ref-type="fig" rid="F9720592">2</xref>D) vs. a semi-circular depression (see <xref ref-type="bibr" rid="B9720677">Tong and Li (2012)</xref>: figs. 4G and 5D).</p></tp:treatment-sec><tp:treatment-sec sec-type="Etymology"><title>Etymology</title><p>The specific epithet is an adjective referring to the type locality.</p></tp:treatment-sec><tp:treatment-sec sec-type="Distribution"><title>Distribution</title><p>Known only from the type locality.</p></tp:treatment-sec><tp:treatment-sec><!--Section generated to contain objects referenced in tp:taxon-treatment.--><fig id="F9720590" position="float" orientation="portrait"><object-id xmlns:xlink="http://www.w3.org/1999/xlink" content-type="arpha" xlink:type="simple">E18AC46A-4D08-539C-AC90-BC5A1D366E2A</object-id><object-id xmlns:xlink="http://www.w3.org/1999/xlink" content-type="doi" xlink:type="simple">10.3897/BDJ.11.e105283.figure1</object-id><label>Figure 1.</label><caption><p><italic><tp:taxon-name><tp:taxon-name-part taxon-name-part-type="genus" reg="Ischnothyreus">Ischnothyreus</tp:taxon-name-part><tp:taxon-name-part taxon-name-part-type="species" reg="ruyuanensis">ruyuanensis</tp:taxon-name-part></tp:taxon-name></italic> sp. n., holotype male. <bold>A</bold> habitus, dorsal view; <bold>B</bold> habitus, ventral view; <bold>C</bold> habitus, lateral view; <bold>D</bold> abdomen, ventral view; <bold>E</bold> prosoma, dorsal view; <bold>F</bold> prosoma, ventral view; <bold>G</bold> prosoma, lateral view; <bold>H</bold> prosoma, anterior view. Abbreviation: stp = strong, tooth-like projection. Scales: 0.4 mm.</p></caption><graphic xmlns:xlink="http://www.w3.org/1999/xlink" xlink:href="bdj-11-e105283-g001.jpg" position="float" id="oo_853119.jpg" orientation="portrait" xlink:type="simple"><uri content-type="original_file" xlink:type="simple">https://binary.pensoft.net/fig/853119</uri></graphic></fig><fig id="F9720594" position="float" orientation="portrait"><object-id xmlns:xlink="http://www.w3.org/1999/xlink" content-type="arpha" xlink:type="simple">1E4FE13D-7E72-5E86-8903-A822219D08C7</object-id><object-id xmlns:xlink="http://www.w3.org/1999/xlink" content-type="doi" xlink:type="simple">10.3897/BDJ.11.e105283.figure3</object-id><label>Figure 3.</label><caption><p><italic><tp:taxon-name><tp:taxon-name-part taxon-name-part-type="genus" reg="Ischnothyreus">Ischnothyreus</tp:taxon-name-part><tp:taxon-name-part taxon-name-part-type="species" reg="ruyuanensis">ruyuanensis</tp:taxon-name-part></tp:taxon-name></italic> sp. n., male holotype, A–C (SEM) and D–H (light); female paratype, I–J (light). <bold>A</bold> left chelicerae, anterior view; <bold>B</bold> left palp, prolateral view; <bold>C</bold> distal part of palpal bulb, prolateral view; <bold>D</bold> left palp, prolateral view; <bold>E</bold> left palp, retrolateral view; <bold>F</bold> left palp, dorsal view; <bold>G</bold> left chelicerae, anterior view; <bold>H</bold> left chelicerae, posterior view; <bold>I</bold> endogyne, ventral view; <bold>J</bold> endogyne, dorsal view. Abbreviations: ap = apodemes, csr = curved sclerotised ridge, dm = dorsal membrane, lsp = long sclerotised process, tlp = thorn-like process, vl = ventral lobe, vp = ventral projection, vpr = ventral protuberances, wt = winding tube. Scales: A, B, D–H = 0.1 mm; C = 0.05 mm; I, J = 0.2 mm.</p></caption><graphic xmlns:xlink="http://www.w3.org/1999/xlink" xlink:href="bdj-11-e105283-g003.jpg" position="float" id="oo_837235.jpg" orientation="portrait" xlink:type="simple"><uri content-type="original_file" xlink:type="simple">https://binary.pensoft.net/fig/837235</uri></graphic></fig><fig id="F9720592" position="float" orientation="portrait"><object-id xmlns:xlink="http://www.w3.org/1999/xlink" content-type="arpha" xlink:type="simple">4193BAA2-20D4-5107-AA5F-D976BEA2B099</object-id><object-id xmlns:xlink="http://www.w3.org/1999/xlink" content-type="doi" xlink:type="simple">10.3897/BDJ.11.e105283.figure2</object-id><label>Figure 2.</label><caption><p><italic><tp:taxon-name><tp:taxon-name-part taxon-name-part-type="genus" reg="Ischnothyreus">Ischnothyreus</tp:taxon-name-part><tp:taxon-name-part taxon-name-part-type="species" reg="ruyuanensis">ruyuanensis</tp:taxon-name-part></tp:taxon-name></italic> sp. n., paratype female. <bold>A</bold> habitus, dorsal view; <bold>B</bold> habitus, ventral view; <bold>C</bold> habitus, lateral view; <bold>D</bold> epigastric region, ventral view; <bold>E</bold> prosoma, dorsal view; <bold>F</bold> prosoma, ventral view; <bold>G</bold> prosoma, lateral view; <bold>H</bold> prosoma, anterior view. Abbreviations: asr = anterior sclerotised ridge, csr = curved sclerotised ridge, msr = middle sclerotised ridge, wt = winding tube. Scales: A–C、E–H = 0.4 mm; D = 0.2 mm.</p></caption><graphic xmlns:xlink="http://www.w3.org/1999/xlink" xlink:href="bdj-11-e105283-g002.jpg" position="float" id="oo_837234.jpg" orientation="portrait" xlink:type="simple"><uri content-type="original_file" xlink:type="simple">https://binary.pensoft.net/fig/837234</uri></graphic></fig></tp:treatment-sec><ref-list><ref id="B9720677"><element-citation xmlns:xlink="http://www.w3.org/1999/xlink" publication-type="article" xlink:type="simple"><person-group person-group-type="author"><name name-style="western"><surname>Tong</surname><given-names>Y.</given-names></name><name name-style="western"><surname>Li</surname><given-names>S.</given-names></name></person-group><year>2012</year><article-title>Four new species of the genus <italic><tp:taxon-name><tp:taxon-name-part taxon-name-part-type="genus" reg="Ischnothyreus">Ischnothyreus</tp:taxon-name-part></tp:taxon-name></italic> from Hainan Island, China (<tp:taxon-name><tp:taxon-name-part taxon-name-part-type="order">Araneae</tp:taxon-name-part></tp:taxon-name>, <tp:taxon-name><tp:taxon-name-part taxon-name-part-type="family">Oonopidae</tp:taxon-name-part></tp:taxon-name>)</article-title><source>Zootaxa</source><volume>3352</volume><fpage>25</fpage><lpage>39</lpage><pub-id pub-id-type="doi">10.11646/zootaxa.3352.1.3</pub-id></element-citation></ref></ref-list></tp:taxon-treatment>
